# Supplementary material for: Trend and determinants of mortality in incident hemodialysis patients of the Lazio region
Source: BMC Nephrol. 2023 Apr 26;24:111. doi: 10.1186/s12882-023-03170-w (PMC10134676; doi:10.1186/s12882-023-03170-w)
Supplement: Supplementary file 1 — Supplementary Material 1 [file 12882_2023_3170_MOESM1_ESM.xlsx]

## Sheet: Supp_TableS1
Table S1. Demographic and clinical characteristics of HD patients by vital status for mortality between 1 and 3-year, unadjusted and adjusted cause-specific HR.
		1-3 year Mortality
		Died		Alive			Unadjusted Cause-specific HR	95% CI			Adjusted Cause-specific HR	95% CI
		N	%	N	%			lower	upper			lower	upper
Total		1330	100	4532	100
Period
	2008-2010	445	33.5	1488	32.8		ref
	2011-2013	445	33.5	1472	32.5		0.99	0.87	1.13
	2014-2016	440	33.1	1572	34.7		0.93	0.82	1.06
Gender
	Male	891	67	2921	64.5		ref
	Female	439	33	1611	35.6		0.9	0.8	1.01
Age (years)
	<65	217	16.3	1889	41.7		ref				ref
	≥65	1113	83.7	2643	58.3		3.07	2.65	3.55		1.83	1.56	2.15
Site of birth
	Italy	1279	96.2	4045	89.3		ref				ref
	Other countries	51	3.8	487	10.8		0.37	0.28	0.48		0.67	0.5	0.9
Residence
	Rome Municipality	629	47.3	2350	51.9		ref				ref
	Rome Province	336	25.3	1036	22.9		1.18	1.03	1.35		1.47	1.28	1.68
	Other Lazio’s municipalities	365	27.4	1146	25.3		1.16	1.02	1.32		2.2	1.9	2.54
Educational level
	Up to Middle School	955	71.8	2884	63.6		ref
	High School or more	375	28.2	1648	36.4		0.75	0.66	0.84
Body Mass Index (Kg/m2)
	Underweight (BMI <18.0)	69	5.2	189	4.2		1.18	0.92	1.51
	Normal weight (18.0 ≤ BMI < 25.0)	681	51.2	2244	49.5		ref
	Overweight (25.0 ≤ BMI < 30.0)	397	29.9	1398	30.9		0.93	0.82	1.05
	Obese (BMI ≥ 30.0)	183	13.8	701	15.5		0.85	0.72	1
Self-sufficiency
	Total autonomy	395	29.7	2529	55.8		ref
	Autonomy in some activities	473	35.6	1348	29.7		2.02	1.76	2.3
	Not self-sufficient	462	34.7	655	14.5		3.61	3.16	4.13
Nephropathy
	Renal vascular disease	361	27.1	1039	22.9		1	0.86	1.16		0.94	0.81	1.09
	Diabetic nephropathy	340	25.6	1013	22.4		0.98	0.85	1.14		0.92	0.79	1.07
	Glomerulonephritis	57	4.3	445	9.8		0.43	0.33	0.57		0.62	0.47	0.82
	Cystic renal disease and familial nephropathy	65	4.9	255	5.6		0.38	0.28	0.52		0.61	0.44	0.83
	Interstitial and toxic nephritis/pyelonephriti	44	3.3	388	8.6		0.78	0.6	1.01		0.8	0.61	1.04
	Systemic disease	41	3.1	114	2.5		1.09	0.79	1.5		1.16	0.84	1.6
	Renal malformation	2	0.2	26	0.6		0.28	0.07	1.1		0.41	0.1	1.63
	Other nephropathies	62	4.7	192	4.2		0.97	0.74	1.28		0.98	0.75	1.29
	Unknown	358	26.9	1060	23.4		ref				ref
Comorbidity
	Severe hypertension	835	62.8	3181	70.2		0.74	0.66	0.83		0.88	0.78	0.99
	Heart disease	647	48.7	1390	30.7		1.91	1.72	2.13		1.28	1.13	1.44
	Diabetes	418	31.4	1191	26.3		1.22	1.09	1.37
	Peripheral vascular diseases	239	18	546	12.1		1.47	1.28	1.69
	Cerebrovascular disease	264	19.9	508	11.2		1.74	1.52	1.99
	COPD	265	19.9	488	10.8		1.81	1.58	2.07		1.25	1.09	1.43
	Cancer	185	13.9	386	8.5		1.6	1.37	1.87		1.37	1.17	1.61
	Thyroid disease	95	7.1	334	7.4		0.96	0.78	1.18
	Obesity	95	7.1	339	7.5		0.92	0.75	1.14
	Lipid metabolism’s alteration	72	5.4	340	7.5		0.73	0.58	0.93		0.72	0.56	0.91
	Liver disease	47	3.5	132	2.9		1.21	0.91	1.62
	Motor deficit	57	4.3	100	2.2		1.75	1.34	2.29
	Dementia and Psychiatric disease	60	4.5	94	2.1		2	1.54	2.59		1.52	1.17	1.98
	Extrauremic anemia	28	2.1	105	2.3		0.89	0.61	1.29
	Malnutrition	29	2.2	69	1.5		1.4	0.97	2.03
Drugs use
	Diabetes drugs	408	30.7	1138	25.1		1.25	1.11	1.4
	Hypertensive drugs	1124	84.5	3876	85.5		0.92	0.79	1.06
	Other cardiovascular drugs	952	71.6	2875	63.4		1.36	1.21	1.53		1.15	1.01	1.31
	Anti-anaemic drugs	1190	89.5	3997	88.2		1.1	0.92	1.31
Vascular access
	CVC	725	54.5	1838	40.6		ref				ref
	FAV	605	45.5	2694	59.4		0.6	0.54	0.67		0.73	0.65	0.82
Type of dialysis centre
	Public	700	52.6	2282	50.4		ref
	Private	630	47.4	2250	49.7		0.93	0.83	1.03
Pre-dialysis counselling
	No	276	20.8	1089	24		ref				ref
	Yes	1054	79.3	3443	76		1.16	1.02	1.33		1.18	1.03	1.35
		mean [IQR]		mean [IQR]
Laboratory findings, mean [IQR]
	HB (g/dL)	10.3[9.4-11.2]		10.4[9.4-11.2]			0.97	0.93	1.01
	Calcium (mg/dL)	8.7[8.2-9.1]		8.7[8.2-9.2]			0.96	0.9	1.02
	Serum creatinine (mg/dL)	6.3[4.8-7.6]		7.1[5.5-8.3]			0.86	0.84	0.88		0.94	0.92	0.97
	Serum phosphate level (mg/dL)	4.8[4-5.6]		5.1[4.1-5.9]			0.87	0.84	0.91
	Serum albumin (mg/dL)	3.6[3.2-3.9]		3.7[3.4-4]			0.72	0.65	0.8

## Sheet: Supp_FigureS1
Figure S1. JoinPoint analisys: trends in 1-year and 3-year mortality rates by calendar years of incidence in HD.

## Sheet: Supp_FigureS2
Figure S2. One and 3-year mortality Kaplan-Meir curves overall and by age classes.
